# Supplementary material for: Thermally Stable and Energy Efficient Newly Synthesized Bipolar Emitters for Yellow and Green OLED Devices
Source: Molecules. 2026 Jan 1;31(1):158. doi: 10.3390/molecules31010158 (PMC12787045; doi:10.3390/molecules31010158)
Supplement: Supplementary file 1 [file molecules-31-00158-s001.zip]

Archive with 1 entries (1 files):
- molecules-4021620-supplementary.pdf
